# Supplementary material for: Nirmatrelvir-resistant SARS-CoV-2 is efficiently transmitted in female Syrian hamsters and retains partial susceptibility to treatment
Source: Nat Commun. 2023 Apr 14;14:2124. doi: 10.1038/s41467-023-37773-6 (PMC10101821; doi:10.1038/s41467-023-37773-6)
Supplement: Supplementary file 4 — Source Data [file 41467_2023_37773_MOESM4_ESM.xlsx]

## Sheet: Fig 1
	panel B viral RNA						panel C infectious titers
	Genome copies per mg lung						TCID50 per mg lung
	Index WT virus	Contact (WT)	Index 3CLprores virus	Contact (3CLprores virus)			Index WT virus	Contact (WT)	Index 3CLprores virus	Contact (3CLprores virus)
	10595455	14189655	2839189	506956			196820	39363.9	723.718	8189.44
	67136364	6942.31	15882143	3395.28			13530.4	0	3174.51	13497.5
	12275000	2188542	6962791	2192.98			204962	16276.4	3174.51	21.3934
	89224138	15236111	1756034	2279688			30753	298211	246.024	5557.12
	5480612	57060976	2562245	49016.1			14563.1	12869.7	972.497	0
	42568182	9135294	4416071	2823148			107310	131762	2049.62	66.2125
	10450000	4831667	13500000	183563			84107.8	26597.2	988.212	75902.2
	5466000	13330189	1004730	2592982			251545	6621.25	1203.04	0
	23888889	383676	2646622	5704.65			134975	19682	366.116	4510.13
	11045455	5383929	7553659	1303846			61019.4	25897.3	7779.97	0
	13540000	6195349	687419	10984848			184466	1229.78	7094.85	937.964
	19472973	364070	3504386	104275			128697	1426.23	14189.7	451.013

## Sheet: Fig 2b
		panel B lung histopathology
		Cumulative lung scores
		Index WT virus	Index 3CLprores virus
		5	4.5
		5.5	5.5
		6	5.5
		6	6
		5.5	4
		4.5	6.5
		6	9
		6.5	5
		3.5	6.5
		5.5	7
		6.5	6
		7	7

## Sheet: Fig 3
	panel b infectious titers					panel C lung histopathology
	TCID50 per mg lung					Cumulative lung scores
	WT (vehicle)	WT (Nirm, 200 mg/kg, BID)	3CLprores (vehicle)	3CLprores (Nirm, 200 mg/kg, BID)		WT (vehicle)	WT (Nirm, 200 mg/kg, BID)	3CLprores(vehicle)	3CLprores(Nirm, 200 mg/kg, BID)
	44731.7	0	307.53	7.77997		8	2.5	5.5	8
	145631	1789.27	1696.72	196.82		5.5	1.5	5.5	9.5
	93796.4	95413.6	18305.8	357.7		5	2	5.5	4
	26597.2	0	7779.97	0		5	1.5	8	4.5
	59845.9	0	11114.2	2733.6		5.5	1.5	5.5	4.5
	54596.3	576.294	3936.39	536.55		5	1.5	8.5	4
	84107.8	18567.9	988.212	54.5963		5	3	4.5	3.5
	251545	205.02	1203.04	239.726		5.5	1.5	5.5	3.5
	134975	37493.8	366.116	6351		6	2.5	5.5	3.5
	61019.4	5762.94	7779.97	0		6	1.5	6	8.5
	184466	0	7094.85	3174.51		5.5	1.5	4	4
	128697		14189.7			4.5		6.5
	panel d body weight change
	%body weight change on day euthensia
	WT (vehicle)	WT (Nirm, 200 mg/kg, BID)	3CLprores(vehicle)	3CLprores(Nirm, 200 mg/kg, BID)
	-0.5	2.8	1.8	1.6
	2	9.9	3.8	0.6
	4.9	5.4	7.2	4.3
	0.2	3.6	2.1	1.6
	3	3.5	-0.2	-0.5
	1	4.7	-5.8	-5
	-0.2	3.1	2.4	3.1
	1.9	2.2	3.5	2.5
	-0.9	3	1.5	6
	0.8	2	3.6	-3
	1.7	5.2	-0.1	1.7
	-0.8		2

## Sheet: supp FigS1
days post-infection	%body weight change
	WT virus												3CLprores virus
1	0.226757	1.1325	2.79642	0.830737	0	-2.81849	-2.2449	-3.1746	-2.29226	-0.88106	0.221976	-3.68764	0.338219	0.791296	2.68542	-0.72765	-1.13636	-1.55039	-3.32963	-3.53982	-2.68156	-3.11778	-3.03384	-1.55602
2	-3.1746	0.566251	4.36242	-1.24611	0.110497	-3.94589	-1.63265	-2.49433	-5.34862	-3.85463	-0.33296	-2.92842	-1.80383	0.692384	2.17391	-0.31185	-1.34298	-3.54374	-3.99556	-2.65487	-2.56983	-1.7321	-4.2007	-3.21577
3	-1.5873	0.792752	2.90828	-2.28453	1.32597	-0.78918	-3.26531	-0.90703	-2.96084	0.440529	0.221976	-3.36226	0	1.87933	5.24297	1.55925	-0.41322	-3.98671	-0.11099	0.331858	1.00559	2.77136	-5.0175	-2.38589
4	-0.45351	2.0385	4.9217	0.8	2.98342	1.01466	-0.1	1.92744	-0.8596	0.770925	1.66482	-0.75922	1.80383	3.75866	7.16113	2.079	-0.20661	0.5	2.44173	3.53982	1.45251	3.3	-0.11	1.97095

## Sheet: supp. Fig S2
	panel b infectious titers					panel C lung histopathology
	TCID50 per mg lung					Cumulative lung scores
	WT (vehicle)	WT (Nirm, 100 mg/kg, BID)	3CLprores (vehicle)	3CLprores (Nirm, 100 mg/kg, BID)		WT (vehicle)	WT (Nirm, 100 mg/kg, BID)	3CLprores (vehicle)	3CLprores (Nirm, 100 mg/kg, BID)
	44731.7	149.567	307.53	24002.4		8	1.5	5.5	4.5
	145631	1111.42	1696.72	5658.16		5.5	3.5	5.5	5.5
	93796.4	40947.2	18305.8	1757.32		5	3.5	5.5	5.5
	26597.2	27336	7779.97	4644.76		5	3.5	8	4.5
	59845.9	5468.75	11114.2	15372.2		5.5	3.5	5.5	5.5
	54596.3	2343.09	3936.39	19764.2		5	3.5	8.5	5.5
